# Supplementary material for: Variants Affecting the C-Terminal Tail of UNC93B1 Are Not a Common Risk Factor for Systemic Lupus Erythematosus
Source: Genes (Basel). 2021 Aug 19;12(8):1268. doi: 10.3390/genes12081268 (PMC8392493; doi:10.3390/genes12081268)
Supplement: Supplementary file 1 [file genes-12-01268-s001.zip › Table_S1.xlsx]

## Sheet: Tabelle1
Table S1. UNC93B1 genotyping results of 536 patients from the SSCS cohort. Variant designations refer to reference accessions NM_030930.4 (mRNA) and NP_112192.2 (protein).
Patient No.	c.1557C>G, p.Arg519=	c.1629G>A, p.Glu543=	c.1651G>A, p.Asp551Asn	c.1724_1725AGAG, p.Pro575Gln	c.1768G>T, p.Gly590Trp	c.1777G>A, p.Gly593Arg
1	C/C	G/G	G/G	CC/CC	G/G	G/G
2	C/G	G/G	G/G	CC/CC	G/G	G/G
3	G/G	G/G	G/G	CC/CC	G/G	G/G
4	C/C	G/G	G/G	CC/CC	G/G	G/G
5	C/C	G/G	G/G	CC/CC	G/G	G/G
6	C/C	G/G	G/G	CC/CC	G/G	G/G
7	G/G	G/G	G/G	CC/CC	G/G	G/G
8	C/C	G/G	G/A	CC/CC	G/G	G/G
9	C/C	G/G	G/G	CC/CC	G/G	G/G
10	G/G	G/G	G/G	CC/CC	G/G	G/G
11	C/C	G/G	G/G	CC/CC	G/G	G/G
12	C/G	G/G	G/G	CC/CC	G/G	G/G
13	C/C	G/G	G/G	CC/CC	G/G	G/G
14	C/C	G/G	G/G	CC/CC	G/G	G/G
15	C/G	G/G	G/G	CC/CC	G/G	G/G
16	C/G	G/G	G/G	CC/CC	G/G	G/G
17	C/C	G/G	G/G	CC/CC	G/G	G/G
18	C/C	G/G	G/G	CC/CC	G/G	G/G
19	C/G	G/G	G/G	CC/CC	G/G	G/G
20	C/G	G/G	G/G	CC/AG	G/G	G/G
21	C/C	G/G	G/G	CC/CC	G/G	G/G
22	C/C	G/G	G/G	CC/CC	G/G	G/G
23	C/G	G/G	G/G	CC/CC	G/G	G/G
24	C/C	G/G	G/G	CC/CC	G/G	G/G
25	C/C	G/G	G/G	CC/CC	G/G	G/G
26	C/G	G/G	G/G	CC/CC	G/G	G/G
27	G/G	G/G	G/G	CC/CC	G/G	G/G
28	C/G	G/G	G/G	CC/CC	G/G	G/G
29	C/G	G/G	G/G	CC/CC	G/G	G/G
30	C/C	G/G	G/G	CC/CC	G/G	G/G
31	C/G	G/G	G/G	CC/CC	G/G	G/G
32	C/C	G/G	G/G	CC/CC	G/G	G/G
33	C/C	G/G	G/G	CC/AG	G/G	G/G
34	C/G	G/G	G/G	CC/CC	G/G	G/G
35	C/C	G/G	G/G	CC/CC	G/G	G/G
36	C/C	G/G	G/G	CC/CC	G/G	G/G
37	C/C	G/G	G/G	CC/CC	G/G	G/G
38	C/C	G/G	G/G	CC/CC	G/G	G/G
39	G/G	G/G	G/G	CC/CC	G/G	G/G
40	C/C	G/G	G/G	CC/CC	G/G	G/G
41	C/C	G/G	G/G	CC/CC	G/G	G/G
42	C/C	G/G	G/G	CC/CC	G/G	G/G
43	C/C	G/G	G/G	CC/CC	G/G	G/G
44	C/C	G/G	G/G	CC/CC	G/G	G/G
45	C/C	G/G	G/G	CC/CC	G/G	G/G
46	C/C	G/G	G/G	CC/CC	G/G	G/G
47	C/C	G/G	G/G	CC/CC	G/G	G/G
48	C/C	G/G	G/G	CC/CC	G/G	G/G
49	C/C	G/G	G/G	CC/CC	G/G	G/G
50	C/C	G/G	G/G	CC/CC	G/G	G/G
51	C/C	G/G	G/G	CC/CC	G/G	G/G
52	C/G	G/G	G/G	CC/CC	G/G	G/G
53	C/C	G/G	G/G	CC/CC	G/G	G/G
54	C/G	G/G	G/G	CC/CC	G/G	G/G
55	G/G	G/G	G/G	CC/CC	G/G	G/G
56	C/C	G/G	G/G	CC/CC	G/G	G/G
57	C/C	G/G	G/G	CC/CC	G/G	G/G
58	C/G	G/G	G/G	CC/CC	G/G	G/G
59	C/G	G/G	G/G	CC/CC	G/G	G/G
60	C/C	G/G	G/G	CC/CC	G/G	G/G
61	C/C	G/G	G/G	CC/CC	G/G	G/G
62	C/C	G/G	G/G	CC/CC	G/G	G/G
63	C/G	G/G	G/G	CC/CC	G/G	G/G
64	C/C	G/G	G/G	CC/CC	G/G	G/G
65	C/C	G/G	G/G	CC/CC	G/G	G/G
66	C/C	G/G	G/G	CC/CC	G/G	G/G
67	C/G	G/G	G/G	CC/CC	G/G	G/G
68	C/C	G/G	G/G	CC/CC	G/G	G/G
69	C/G	G/G	G/G	CC/CC	G/G	G/G
70	C/G	G/G	G/G	CC/CC	G/G	G/G
71	C/G	G/G	G/G	CC/CC	G/G	G/G
72	G/G	G/G	G/G	CC/CC	G/G	G/G
73	C/C	G/G	G/G	CC/CC	G/G	G/G
74	C/C	G/G	G/G	CC/CC	G/G	G/G
75	C/C	G/G	G/G	CC/CC	G/G	G/G
76	C/C	G/G	G/G	CC/CC	G/G	G/G
77	C/C	G/G	G/G	CC/CC	G/G	G/G
78	C/G	G/G	G/G	CC/CC	G/G	G/G
79	C/C	G/G	G/G	CC/CC	G/G	G/G
80	C/C	G/G	G/G	CC/CC	G/G	G/G
81	C/C	G/G	G/G	CC/CC	G/G	G/G
82	C/C	G/G	G/G	CC/CC	G/G	G/G
83	C/C	G/G	G/G	CC/CC	G/G	G/G
84	C/C	G/G	G/G	CC/CC	G/G	G/G
85	C/C	G/G	G/G	CC/CC	G/G	G/G
86	C/C	G/G	G/G	CC/CC	G/G	G/G
87	C/G	G/G	G/G	CC/CC	G/G	G/G
88	C/G	G/G	G/G	CC/CC	G/G	G/G
89	C/C	G/G	G/G	CC/CC	G/G	G/G
90	G/G	G/G	G/G	CC/CC	G/G	G/G
91	C/G	G/G	G/G	CC/CC	G/G	G/G
92	C/C	G/G	G/G	CC/CC	G/G	G/G
93	C/C	G/G	G/G	CC/CC	G/G	G/G
94	C/C	G/G	G/G	CC/CC	G/G	G/G
95	C/C	G/G	G/G	CC/CC	G/G	G/G
96	C/G	G/G	G/G	CC/CC	G/G	G/G
97	G/G	G/G	G/G	CC/CC	G/G	G/G
98	G/G	G/G	G/G	CC/CC	G/T	G/G
99	C/C	G/G	G/G	CC/CC	G/G	G/G
100	C/C	G/G	G/G	CC/CC	G/G	G/G
101	C/C	G/G	G/G	CC/CC	G/G	G/G
102	C/G	G/G	G/G	CC/CC	G/G	G/G
103	C/C	G/G	G/G	CC/CC	G/G	G/G
104	C/C	G/G	G/G	CC/CC	G/G	G/G
105	C/G	G/G	G/G	CC/CC	G/G	G/G
106	C/G	G/G	G/G	CC/CC	G/G	G/G
107	C/C	G/G	G/G	CC/CC	G/G	G/G
108	C/C	G/G	G/G	CC/CC	G/G	G/G
109	C/C	G/G	G/G	CC/CC	G/G	G/G
110	C/G	G/G	G/G	CC/CC	G/G	G/G
111	C/G	G/G	G/G	CC/CC	G/G	G/G
112	C/C	G/G	G/G	CC/CC	G/G	G/G
113	C/C	G/G	G/G	CC/CC	G/G	G/G
114	C/C	G/G	G/G	CC/CC	G/G	G/G
115	C/C	G/G	G/G	CC/CC	G/G	G/G
116	C/C	G/G	G/G	CC/CC	G/G	G/G
117	C/C	G/G	G/G	CC/CC	G/G	G/G
118	C/C	G/G	G/G	CC/CC	G/G	G/G
119	C/G	G/G	G/G	CC/CC	G/G	G/G
120	C/G	G/G	G/G	CC/CC	G/G	G/G
121	C/G	G/G	G/G	CC/CC	G/G	G/G
122	C/G	G/G	G/G	CC/CC	G/G	G/G
123	C/G	G/G	G/G	CC/CC	G/G	G/G
124	C/C	G/G	G/G	CC/CC	G/G	G/G
125	C/C	G/G	G/G	CC/CC	G/G	G/G
126	C/C	G/G	G/G	CC/CC	G/G	G/G
127	C/C	G/G	G/G	CC/CC	G/G	G/G
128	C/C	G/G	G/G	CC/CC	G/G	G/G
129	C/G	G/G	G/G	CC/CC	G/G	G/G
130	C/G	G/G	G/G	CC/CC	G/G	G/G
131	C/C	G/G	G/G	CC/CC	G/G	G/G
132	C/G	G/G	G/G	CC/CC	G/G	G/G
133	C/C	G/G	G/G	CC/CC	G/G	G/G
134	C/C	G/G	G/G	CC/CC	G/G	G/G
135	C/G	G/G	G/G	CC/CC	G/G	G/G
136	C/G	G/G	G/G	CC/CC	G/G	G/G
137	C/G	G/G	G/G	CC/CC	G/G	G/G
138	C/G	G/G	G/G	CC/CC	G/G	G/G
139	C/G	G/G	G/G	CC/CC	G/G	G/G
140	C/G	G/G	G/G	CC/CC	G/G	G/G
141	C/C	G/G	G/G	CC/CC	G/G	G/G
142	C/C	G/G	G/G	CC/CC	G/G	G/G
143	C/G	G/G	G/G	CC/CC	G/G	G/G
144	C/C	G/G	G/G	CC/CC	G/G	G/G
145	C/G	G/G	G/G	CC/CC	G/G	G/G
146	C/G	G/G	G/G	CC/CC	G/G	G/G
147	G/G	G/G	G/G	CC/CC	G/G	G/G
148	C/C	G/G	G/G	CC/CC	G/G	G/G
149	C/C	G/G	G/G	CC/CC	G/G	G/G
150	C/C	G/G	G/G	CC/CC	G/T	G/G
151	C/C	G/G	G/G	CC/CC	G/G	G/G
152	C/C	G/G	G/G	CC/CC	G/G	G/G
153	C/C	G/G	G/G	CC/CC	G/G	G/G
154	C/C	G/G	G/G	CC/CC	G/G	G/G
155	C/C	G/G	G/G	CC/CC	G/G	G/G
156	C/C	G/G	G/G	CC/CC	G/G	G/A
157	C/G	G/G	G/G	CC/CC	G/G	G/G
158	C/C	G/G	G/G	CC/CC	G/G	G/G
159	C/G	G/G	G/G	CC/CC	G/G	G/G
160	C/C	G/G	G/G	CC/CC	G/G	G/G
161	C/G	G/G	G/G	CC/CC	G/G	G/G
162	C/C	G/G	G/G	CC/CC	G/G	G/G
163	C/C	G/G	G/G	CC/CC	G/G	G/G
164	C/C	G/G	G/G	CC/CC	G/G	G/G
165	C/C	G/G	G/G	CC/CC	G/G	G/G
166	C/G	G/G	G/G	CC/CC	G/G	G/G
167	C/C	G/G	G/G	CC/CC	G/G	G/G
168	C/G	G/G	G/G	CC/CC	G/G	G/G
169	C/C	G/G	G/G	CC/CC	G/G	G/G
170	C/G	G/G	G/G	CC/CC	G/G	G/G
171	G/G	G/G	G/G	CC/CC	G/G	G/G
172	C/G	G/G	G/G	CC/CC	G/G	G/G
173	C/G	G/G	G/G	CC/CC	G/G	G/G
174	C/C	G/G	G/G	CC/CC	G/G	G/G
175	C/C	G/G	G/G	CC/CC	G/G	G/G
176	C/G	G/G	G/G	CC/CC	G/G	G/G
177	C/C	G/A	G/G	CC/CC	G/G	G/G
178	C/C	G/G	G/G	CC/CC	G/G	G/G
179	C/C	G/G	G/G	CC/CC	G/G	G/G
180	C/C	G/G	G/G	CC/CC	G/G	G/G
181	C/C	G/G	G/G	CC/CC	G/G	G/G
182	C/G	G/G	G/G	CC/CC	G/G	G/G
183	C/G	G/G	G/G	CC/CC	G/G	G/G
184	C/C	G/G	G/G	CC/CC	G/G	G/G
185	C/G	G/G	G/G	CC/CC	G/G	G/G
186	C/C	G/G	G/G	CC/CC	G/G	G/G
187	C/C	G/G	G/G	CC/CC	G/G	G/G
188	C/G	G/G	G/G	CC/CC	G/G	G/G
189	C/G	G/G	G/G	CC/CC	G/G	G/G
190	C/C	G/G	G/G	CC/CC	G/G	G/G
191	C/G	G/G	G/G	CC/CC	G/G	G/G
192	G/G	G/G	G/G	CC/CC	G/G	G/G
193	C/C	G/G	G/G	CC/CC	G/G	G/G
194	C/C	G/G	G/G	CC/CC	G/G	G/G
195	C/G	G/G	G/G	CC/CC	G/G	G/G
196	C/C	G/G	G/G	CC/CC	G/G	G/G
197	C/C	G/G	G/G	CC/CC	G/G	G/G
198	G/G	G/G	G/G	CC/CC	G/G	G/G
199	C/G	G/G	G/G	CC/CC	G/G	G/G
200	C/C	G/G	G/G	CC/CC	G/G	G/G
201	C/G	G/G	G/G	CC/CC	G/G	G/G
202	C/G	G/G	G/G	CC/CC	G/G	G/G
203	C/C	G/G	G/G	CC/CC	G/G	G/G
204	C/C	G/G	G/G	CC/CC	G/G	G/G
205	C/C	G/G	G/G	CC/CC	G/G	G/G
206	C/C	G/G	G/G	CC/CC	G/G	G/G
207	C/G	G/G	G/G	CC/CC	G/G	G/G
208	C/C	G/G	G/G	CC/CC	G/G	G/G
209	C/C	G/G	G/G	CC/CC	G/G	G/G
210	C/C	G/G	G/G	CC/CC	G/G	G/G
211	C/C	G/G	G/G	CC/CC	G/G	G/G
212	C/C	G/G	G/G	CC/CC	G/G	G/G
213	C/G	G/G	G/G	CC/CC	G/G	G/G
214	C/C	G/G	G/G	CC/CC	G/G	G/G
215	C/C	G/G	G/G	CC/CC	G/G	G/G
216	G/G	G/G	G/G	CC/CC	G/G	G/G
217	C/G	G/G	G/G	CC/CC	G/G	G/G
218	C/G	G/G	G/G	CC/CC	G/G	G/G
219	C/C	G/G	G/G	CC/CC	G/G	G/G
220	C/C	G/G	G/G	CC/CC	G/G	G/G
221	C/C	G/G	G/G	CC/CC	G/G	G/G
222	C/C	G/G	G/G	CC/CC	G/G	G/G
223	C/C	G/G	G/G	CC/CC	G/G	G/G
224	C/C	G/G	G/G	CC/CC	G/G	G/G
225	C/G	G/G	G/G	CC/CC	G/G	G/G
226	C/C	G/G	G/G	CC/CC	G/G	G/G
227	C/C	G/G	G/G	CC/CC	G/G	G/G
228	C/C	G/G	G/G	CC/CC	G/G	G/G
229	C/G	G/G	G/G	CC/CC	G/G	G/G
230	C/G	G/G	G/G	CC/CC	G/G	G/G
231	C/G	G/G	G/G	CC/CC	G/G	G/G
232	C/C	G/G	G/G	CC/CC	G/G	G/G
233	C/G	G/G	G/G	CC/CC	G/G	G/G
234	C/G	G/G	G/G	CC/CC	G/G	G/G
235	C/C	G/G	G/G	CC/CC	G/G	G/G
236	C/G	G/G	G/G	CC/CC	G/G	G/G
237	C/G	G/G	G/G	CC/CC	G/G	G/G
238	C/G	G/G	G/G	CC/CC	G/G	G/G
239	C/C	G/G	G/G	CC/CC	G/G	G/G
240	C/C	G/G	G/G	CC/CC	G/G	G/G
241	C/C	G/G	G/G	CC/CC	G/G	G/G
242	C/C	G/G	G/G	CC/CC	G/G	G/G
243	C/C	G/G	G/G	CC/CC	G/G	G/G
244	C/C	G/G	G/G	CC/CC	G/G	G/G
245	C/G	G/G	G/G	CC/CC	G/G	G/G
246	C/C	G/G	G/G	CC/CC	G/G	G/G
247	C/C	G/G	G/G	CC/CC	G/G	G/G
248	C/C	G/G	G/G	CC/CC	G/G	G/G
249	C/C	G/G	G/G	CC/CC	G/G	G/G
250	C/C	G/G	G/G	CC/CC	G/G	G/G
251	C/C	G/G	G/G	CC/CC	G/G	G/G
252	C/G	G/G	G/G	CC/CC	G/G	G/G
253	C/G	G/G	G/G	CC/CC	G/G	G/G
254	C/G	G/G	G/G	CC/CC	G/G	G/G
255	C/C	G/G	G/G	CC/CC	G/G	G/G
256	C/C	G/G	G/G	CC/CC	G/G	G/G
257	C/G	G/G	G/G	CC/CC	G/G	G/G
258	C/C	G/G	G/G	CC/CC	G/G	G/G
259	C/C	G/G	G/G	CC/CC	G/G	G/G
260	C/C	G/G	G/G	CC/CC	G/G	G/G
261	C/G	G/G	G/G	CC/CC	G/G	G/G
262	G/G	G/G	G/G	CC/CC	G/G	G/G
263	C/C	G/G	G/G	CC/CC	G/G	G/G
264	C/C	G/G	G/G	CC/CC	G/G	G/G
265	C/G	G/G	G/G	CC/CC	G/G	G/G
266	G/G	G/G	G/G	CC/CC	G/G	G/G
267	C/C	G/G	G/G	CC/CC	G/G	G/G
268	C/G	G/G	G/G	CC/CC	G/G	G/G
269	C/C	G/G	G/G	CC/CC	G/G	G/G
270	C/G	G/G	G/G	CC/CC	G/G	G/G
271	C/C	G/G	G/G	CC/CC	G/G	G/G
272	C/C	G/G	G/G	CC/CC	G/G	G/G
273	C/G	G/G	G/G	CC/CC	G/G	G/G
274	G/G	G/G	G/G	CC/CC	G/G	G/G
275	C/C	G/G	G/G	CC/CC	G/G	G/G
276	C/C	G/G	G/G	CC/CC	G/G	G/G
277	C/G	G/G	G/G	CC/CC	G/G	G/G
278	C/G	G/G	G/G	CC/CC	G/G	G/G
279	C/C	G/G	G/G	CC/CC	G/G	G/G
280	C/G	G/G	G/G	CC/CC	G/G	G/G
281	C/C	G/G	G/G	CC/CC	G/G	G/G
282	C/C	G/G	G/G	CC/CC	G/G	G/G
283	C/C	G/G	G/G	CC/CC	G/G	G/G
284	C/G	G/G	G/G	CC/CC	G/G	G/G
285	C/C	G/G	G/G	CC/CC	G/G	G/G
286	C/C	G/G	G/G	CC/CC	G/G	G/G
287	C/C	G/G	G/G	CC/CC	G/G	G/G
288	C/G	G/G	G/G	CC/CC	G/G	G/G
289	C/G	G/G	G/G	CC/CC	G/G	G/G
290	C/C	G/G	G/G	CC/CC	G/G	G/G
291	C/C	G/G	G/G	CC/CC	G/G	G/G
292	C/C	G/G	G/G	CC/CC	G/G	G/G
293	C/C	G/G	G/G	CC/CC	G/G	G/G
294	C/G	G/G	G/G	CC/CC	G/G	G/G
295	C/G	G/G	G/G	CC/CC	G/G	G/G
296	C/G	G/G	G/G	CC/CC	G/G	G/G
297	C/C	G/G	G/G	CC/CC	G/G	G/G
298	C/C	G/G	G/G	CC/CC	G/G	G/G
299	C/C	G/G	G/G	CC/CC	G/G	G/G
300	C/G	G/G	G/G	CC/CC	G/G	G/G
301	C/C	G/G	G/G	CC/CC	G/G	G/G
302	C/C	G/G	G/G	CC/CC	G/G	G/G
303	C/C	G/G	G/G	CC/CC	G/G	G/G
304	C/C	G/G	G/G	CC/CC	G/G	G/G
305	C/C	G/G	G/G	CC/CC	G/G	G/G
306	C/C	G/G	G/G	CC/CC	G/G	G/G
307	C/C	G/G	G/G	CC/CC	G/G	G/G
308	C/G	G/G	G/G	CC/CC	G/G	G/G
309	C/G	G/G	G/G	CC/CC	G/G	G/G
310	C/G	G/G	G/G	CC/CC	G/G	G/G
311	C/C	G/G	G/G	CC/CC	G/G	G/G
312	C/C	G/G	G/G	CC/CC	G/G	G/G
313	C/C	G/G	G/G	CC/CC	G/G	G/G
314	C/C	G/G	G/G	CC/CC	G/G	G/G
315	C/C	G/G	G/G	CC/CC	G/G	G/G
316	C/G	G/G	G/G	CC/CC	G/G	G/G
317	C/C	G/G	G/G	CC/CC	G/G	G/G
318	C/C	G/G	G/G	CC/CC	G/G	G/G
319	C/C	G/G	G/G	CC/AG	G/G	G/G
320	C/C	G/G	G/G	CC/CC	G/G	G/G
321	C/C	G/G	G/G	CC/CC	G/G	G/G
322	C/C	G/G	G/G	CC/CC	G/G	G/G
323	C/C	G/G	G/G	CC/CC	G/G	G/G
324	G/G	G/G	G/G	CC/CC	G/G	G/G
325	C/C	G/G	G/G	CC/CC	G/G	G/G
326	C/C	G/G	G/G	CC/CC	G/G	G/G
327	C/G	G/G	G/G	CC/CC	G/G	G/G
328	C/C	G/G	G/G	CC/CC	G/G	G/G
329	C/G	G/G	G/G	CC/CC	G/G	G/G
330	C/C	G/G	G/G	CC/CC	G/G	G/G
331	C/G	G/G	G/G	CC/CC	G/G	G/G
332	C/C	G/G	G/G	CC/CC	G/G	G/G
333	C/C	G/G	G/G	CC/CC	G/T	G/G
334	C/C	G/G	G/G	CC/CC	G/G	G/G
335	C/C	G/G	G/G	CC/CC	G/G	G/G
336	C/C	G/G	G/G	CC/CC	G/G	G/G
337	C/C	G/G	G/G	CC/CC	G/G	G/G
338	C/C	G/G	G/G	CC/CC	G/G	G/G
339	C/G	G/G	G/G	CC/CC	G/G	G/G
340	C/G	G/G	G/G	CC/CC	G/G	G/G
341	C/G	G/G	G/G	CC/CC	G/G	G/G
342	C/G	G/G	G/G	CC/CC	G/G	G/G
343	C/C	G/G	G/G	CC/CC	G/G	G/G
344	C/C	G/G	G/G	CC/CC	G/G	G/G
345	C/C	G/G	G/G	CC/CC	G/G	G/G
346	C/G	G/G	G/G	CC/CC	G/G	G/G
347	C/C	G/G	G/G	CC/CC	G/G	G/G
348	C/G	G/G	G/G	CC/CC	G/G	G/G
349	C/C	G/G	G/G	CC/CC	G/G	G/G
350	C/C	G/G	G/G	CC/CC	G/G	G/G
351	C/C	G/G	G/G	CC/CC	G/G	G/G
352	C/C	G/G	G/G	CC/CC	G/G	G/G
353	C/G	G/G	G/G	CC/CC	G/G	G/G
354	C/G	G/G	G/G	CC/CC	G/G	G/G
355	C/G	G/G	G/G	CC/CC	G/G	G/G
356	C/C	G/G	G/G	CC/CC	G/G	G/G
357	C/G	G/G	G/G	CC/CC	G/G	G/G
358	C/G	G/G	G/G	CC/CC	G/G	G/G
359	C/G	G/G	G/G	CC/CC	G/G	G/G
360	C/C	G/G	G/G	CC/CC	G/G	G/G
361	C/C	G/G	G/G	CC/CC	G/G	G/G
362	C/C	G/G	G/G	CC/CC	G/G	G/G
363	C/G	G/G	G/G	CC/CC	G/G	G/G
364	C/C	G/G	G/G	CC/CC	G/G	G/G
365	C/G	G/G	G/G	CC/CC	G/G	G/G
366	C/C	G/G	G/G	CC/CC	G/G	G/G
367	C/C	G/G	G/G	CC/AG	G/G	G/G
368	C/G	G/G	G/G	CC/CC	G/G	G/G
369	C/C	G/G	G/G	CC/CC	G/G	G/G
370	C/C	G/G	G/G	CC/CC	G/G	G/G
371	C/G	G/G	G/G	CC/CC	G/G	G/G
372	C/G	G/G	G/G	CC/CC	G/G	G/G
373	C/C	G/G	G/G	CC/CC	G/G	G/G
374	C/C	G/G	G/G	CC/CC	G/G	G/G
375	C/C	G/G	G/G	CC/CC	G/G	G/G
376	C/G	G/G	G/G	CC/CC	G/G	G/G
377	C/G	G/G	G/G	CC/CC	G/G	G/G
378	C/G	G/G	G/G	CC/CC	G/G	G/G
379	C/G	G/G	G/G	CC/CC	G/G	G/G
380	G/G	G/G	G/G	CC/CC	G/G	G/G
381	C/C	G/G	G/G	CC/CC	G/G	G/G
382	C/G	G/G	G/G	CC/CC	G/G	G/G
383	C/C	G/G	G/G	CC/CC	G/G	G/G
384	C/G	G/G	G/G	CC/CC	G/G	G/G
385	C/G	G/G	G/G	CC/CC	G/G	G/G
386	C/C	G/G	G/G	CC/CC	G/G	G/G
387	C/C	G/G	G/G	CC/CC	G/G	G/G
388	C/G	G/G	G/G	CC/CC	G/G	G/G
389	C/C	G/G	G/G	CC/CC	G/G	G/G
390	C/C	G/G	G/G	CC/CC	G/G	G/G
391	C/C	G/G	G/G	CC/CC	G/G	G/G
392	C/G	G/G	G/G	CC/CC	G/G	G/G
393	C/G	G/G	G/G	CC/CC	G/G	G/G
394	C/C	G/G	G/G	CC/CC	G/G	G/G
395	C/C	G/G	G/G	CC/CC	G/G	G/G
396	C/C	G/G	G/G	CC/CC	G/G	G/G
397	C/C	G/G	G/G	CC/CC	G/G	G/G
398	C/C	G/G	G/G	CC/CC	G/G	G/G
399	C/C	G/G	G/G	CC/CC	G/G	G/G
400	C/C	G/G	G/G	CC/CC	G/G	G/G
401	C/C	G/G	G/G	CC/CC	G/G	G/G
402	C/G	G/G	G/G	CC/CC	G/G	G/G
403	C/G	G/G	G/G	CC/CC	G/G	G/G
404	C/G	G/G	G/G	CC/CC	G/G	G/G
405	C/G	G/G	G/G	CC/CC	G/G	G/G
406	G/G	G/G	G/G	CC/CC	G/G	G/G
407	C/G	G/G	G/G	CC/CC	G/G	G/G
408	C/G	G/G	G/G	CC/CC	G/G	G/G
409	C/G	G/G	G/G	CC/CC	G/G	G/G
410	C/G	G/G	G/G	CC/CC	G/G	G/G
411	C/C	G/G	G/G	CC/CC	G/G	G/G
412	C/G	G/G	G/G	CC/CC	G/G	G/G
413	C/C	G/G	G/G	CC/CC	G/G	G/G
414	C/G	G/G	G/G	CC/CC	G/G	G/G
415	C/G	G/G	G/G	CC/CC	G/G	G/G
416	C/C	G/G	G/G	CC/CC	G/G	G/G
417	C/G	G/G	G/G	CC/CC	G/G	G/G
418	G/G	G/G	G/G	CC/CC	G/G	G/G
419	G/G	G/G	G/G	CC/CC	G/G	G/G
420	C/C	G/G	G/G	CC/CC	G/G	G/G
421	C/C	G/G	G/G	CC/CC	G/G	G/G
422	G/G	G/G	G/G	CC/CC	G/G	G/G
423	C/G	G/G	G/G	CC/CC	G/G	G/G
424	G/G	G/G	G/G	CC/CC	G/G	G/G
425	C/G	G/G	G/G	CC/CC	G/G	G/G
426	G/G	G/G	G/G	CC/CC	G/G	G/G
427	C/G	G/G	G/G	CC/CC	G/G	G/G
428	C/C	G/G	G/G	CC/CC	G/G	G/G
429	C/C	G/G	G/G	CC/CC	G/G	G/G
430	C/G	G/G	G/G	CC/CC	G/G	G/G
431	C/C	G/G	G/G	CC/CC	G/G	G/G
432	G/G	G/G	G/G	CC/CC	G/G	G/G
433	C/C	G/G	G/G	CC/CC	G/G	G/G
434	C/C	G/G	G/G	CC/CC	G/G	G/G
435	C/G	G/G	G/G	CC/AG	G/G	G/G
436	C/C	G/G	G/G	CC/CC	G/G	G/G
437	C/C	G/G	G/G	CC/CC	G/G	G/G
438	C/C	G/G	G/G	CC/CC	G/G	G/G
439	C/C	G/G	G/G	CC/CC	G/G	G/G
440	C/G	G/G	G/G	CC/AG	G/G	G/G
441	C/G	G/G	G/G	CC/CC	G/G	G/G
442	C/C	G/G	G/G	CC/CC	G/G	G/G
443	C/G	G/G	G/G	CC/CC	G/G	G/G
444	C/C	G/G	G/G	CC/CC	G/G	G/G
445	C/G	G/G	G/G	CC/CC	G/T	G/G
446	C/G	G/G	G/G	CC/CC	G/G	G/G
447	C/C	G/G	G/G	CC/CC	G/G	G/G
448	C/C	G/G	G/G	CC/CC	G/G	G/G
449	C/G	G/G	G/G	CC/CC	G/G	G/G
450	C/G	G/G	G/G	CC/CC	G/G	G/G
451	C/G	G/G	G/G	CC/CC	G/G	G/G
452	C/G	G/G	G/G	CC/CC	G/G	G/G
453	C/G	G/G	G/G	CC/CC	G/G	G/G
454	C/G	G/G	G/G	CC/CC	G/G	G/G
455	C/C	G/G	G/G	CC/CC	G/G	G/G
456	C/G	G/G	G/G	CC/CC	G/G	G/G
457	C/C	G/G	G/G	CC/CC	G/G	G/G
458	C/C	G/G	G/G	CC/AG	G/G	G/G
459	G/G	G/G	G/G	CC/CC	G/G	G/G
460	C/C	G/G	G/G	CC/CC	G/G	G/G
461	G/G	G/G	G/G	CC/CC	G/G	G/G
462	C/G	G/G	G/G	CC/CC	G/G	G/G
463	C/G	G/G	G/G	CC/CC	G/G	G/G
464	C/C	G/G	G/G	CC/CC	G/G	G/G
465	C/G	G/G	G/G	CC/CC	G/G	G/G
466	C/C	G/G	G/G	CC/CC	G/G	G/G
467	C/G	G/G	G/G	CC/CC	G/G	G/G
468		G/G	G/G	CC/CC	G/G	G/G
469	C/C	G/G	G/G	CC/CC	G/G	G/G
470	C/G	G/G	G/G	CC/CC	G/G	G/G
471	C/C	G/G	G/G	CC/CC	G/G	G/G
472	C/C	G/G	G/G	CC/CC	G/G	G/G
473	C/C	G/G	G/G	CC/CC	G/G	G/G
474	C/C	G/G	G/G	CC/CC	G/G	G/G
475	C/C	G/G	G/G	CC/CC	G/G	G/G
476	C/G	G/G	G/G	CC/AG	G/G	G/G
477	C/C	G/G	G/G	CC/CC	G/G	G/G
478	C/C	G/G	G/G	CC/CC	G/G	G/G
479	C/C	G/G	G/G	CC/CC	G/G	G/G
480	G/G	G/G	G/G	CC/CC	G/G	G/G
481	C/G	G/G	G/G	CC/CC	G/G	G/G
482	C/G	G/G	G/G	CC/CC	G/G	G/G
483	C/C	G/G	G/G	CC/CC	G/G	G/G
484	C/C	G/G	G/G	CC/CC	G/G	G/G
485	C/G	G/G	G/G	CC/CC	G/G	G/G
486	C/C	G/G	G/G	CC/CC	G/G	G/G
487	C/G	G/G	G/G	CC/CC	G/G	G/G
488	G/G	G/G	G/G	CC/CC	G/G	G/G
489	C/C	G/G	G/G	CC/CC	G/G	G/G
490	C/C	G/G	G/G	CC/CC	G/G	G/G
491	C/C	G/G	G/G	CC/CC	G/G	G/G
492	C/G	G/G	G/G	CC/CC	G/G	G/G
493	C/C	G/G	G/G	CC/CC	G/G	G/G
494	C/G	G/G	G/G	CC/CC	G/G	G/G
495	C/C	G/G	G/G	CC/CC	G/G	G/G
496	C/G	G/G	G/G	CC/CC	G/G	G/G
497	C/G	G/G	G/G	CC/CC	G/G	G/G
498	C/C	G/G	G/G	CC/CC	G/G	G/G
499	C/C	G/G	G/G	CC/CC	G/G	G/G
500	C/C	G/G	G/G	CC/CC	G/G	G/G
501	C/C	G/G	G/G	CC/CC	G/G	G/G
502	C/C	G/G	G/G	CC/CC	G/G	G/G
503	C/C	G/G	G/G	CC/CC	G/G	G/G
504	C/C	G/G	G/G	CC/CC	G/G	G/G
505	C/C	G/G	G/G	CC/CC	G/G	G/G
506	C/C	G/G	G/G	CC/CC	G/G	G/G
507	C/G	G/G	G/G	CC/CC	G/G	G/G
508	C/C	G/G	G/G	CC/CC	G/G	G/G
509	G/G	G/G	G/G	CC/CC	G/G	G/G
510	C/C	G/G	G/G	CC/CC	G/G	G/G
511	C/C	G/G	G/G	CC/CC	G/G	G/G
512	C/C	G/G	G/G	CC/CC	G/G	G/G
513	C/C	G/G	G/G	CC/CC	G/G	G/G
514	C/C	G/G	G/G	CC/CC	G/G	G/G
515	G/G	G/G	G/G	CC/CC	G/G	G/G
516	C/C	G/G	G/G	CC/CC	G/G	G/G
517	C/G	G/G	G/G	CC/CC	G/G	G/G
518	C/C	G/G	G/G	CC/CC	G/G	G/G
519	C/G	G/G	G/G	CC/CC	G/G	G/G
520	C/C	G/G	G/G	CC/CC	G/G	G/G
521	C/G	G/G	G/G	CC/CC	G/G	G/G
522	C/C	G/G	G/G	CC/CC	G/G	G/G
523	C/C	G/G	G/G	CC/CC	G/G	G/G
524	C/C	G/G	G/G	CC/CC	G/G	G/G
525	C/C	G/G	G/G	CC/CC	G/G	G/G
526	C/C	G/G	G/G	CC/CC	G/G	G/G
527	C/C	G/G	G/G	CC/CC	G/G	G/G
528	C/C	G/G	G/G	CC/CC	G/G	G/G
529	G/G	G/G	G/G	CC/CC	G/G	G/G
530	C/C	G/G	G/G	CC/CC	G/G	G/G
531	C/C	G/G	G/G	CC/CC	G/G	G/G
532	C/G	G/G	G/G	CC/CC	G/G	G/G
533	C/G	G/G	G/G	CC/CC	G/G	G/G
534	C/G	G/G	G/G	CC/CC	G/G	G/G
535	C/G	G/G	G/G	CC/CC	G/G	G/G
536	C/C	G/G	G/G	CC/CC	G/G	G/G
